# Supplementary material for: Investigating Evolutionary Rate Variation in Bacteria
Source: J Mol Evol. 2019 Sep 30;87(9):317–26. doi: 10.1007/s00239-019-09912-5 (PMC6858405; doi:10.1007/s00239-019-09912-5)
Supplement: Supplementary file 4 — Supplementary file4 (CSV 20 kb) [file 239_2019_9912_MOESM4_ESM.csv]

Supplementary Table 1. 81 estimates of the rate at which bacteria accumulate mutations per site per year (the accumulation rate) for 34 species of bacteria.				Accumulation rate/ site/year (x10-7)
Species	Subgroup	Accumulation rate/ site/year (x10-7)	Included/ excluded/ recalculated	Reason for exclusion/recalculation	Reference
Acinetobacter baumannii	GC1	15.00	Included		Holt K, Kenyon JJ, Hamidian M, Schultz MB, Pickard DJ, Dougan G, et al. (2016). Five decades of genome evolution in the globally distributed, extensively antibiotic resistant Acinetobacter baumannii global clone 1. Microb Genomics 2:
Acinetobacter baumannii	GC2	24.70	Included		Schultz MB, Thanh DP, Do Hoan NT, Wick RR, Ingle DJ, Hawkey J, et al. (2016). Repeated local emergence of carbapenem resistant Acinetobacter baumannii in a single hospital ward. Microb Genomics 2:
Bordetella pertussis		2.24	Included		Bart MJ, Harris SR, Advani A, Arakawa Y, Bottero D, Bouchez V, et al. (2014). Global Population Structure and Evolution of Bordetella pertussis and Their Relationship with Vaccination. MBio 5: e01074-14.
Buchnera aphidicola		1.10	Included		Moran N a, McLaughlin HJ, Sorek R. (2009). The dynamics and time scale of ongoing genomic erosion in symbiotic bacteria. Science 323: 379–382.
Buchnera aphidicola		0.09	Excluded	Very long divergence (50 million years)	Tamas I, Klasson L, Canbäck B, Näslund a K, Eriksson A-S, Wernegreen JJ, et al. (2002). 50 Million Years of Genomic Stasis in Endosymbiotic Bacteria. Science (80- ) 296: 2376–2379.
Burkholderia dolosa		3.28	Included		Lieberman TD, Michel J-B, Aingaran M, Potter-Bynoe G, Roux D, Davis MR, et al. (2011). Parallel bacterial evolution within multiple patients identifies candidate pathogenicity genes. Nat Genet 43: 1275–1280.
Campylobacter jejuni		323.00	Included		Wilson DJ, Gabriel E, Leatherbarrow AJH, Cheesbrough J, Gee S, Bolton E, et al. (2009). Rapid evolution and the importance of recombination to the gastroenteric pathogen Campylobacter jejuni. Mol Biol Evol 26: 385–397.
Chlamydia psittaci		174.00	Included		Read TD, Joseph SJ, Didelot X, Liang B, Patel L, Dean D. (2013). Comparative analysis of Chlamydia psittaci genomes reveals the recent emergence of a pathogenic lineage with a broad host range. MBio 4: e00604-12.
Clostridium difficile		3.20	Included		Didelot X, Eyre DW, Cule M, Ip CL, Ansari MA, Griffiths D, et al. (2012). Microevolutionary analysis of Clostridium difficile genomes to investigate transmission. Genome Biol 13: R118.
Clostridium difficile	27	1.70	Included		Steglich M, Nitsche A, von Müller L, Herrmann M, Kohl TA, Niemann S, et al. (2015). Tracing the Spread of Clostridium difficile Ribotype 027 in Germany Based on Bacterial Genome Sequences. PLoS One 10: e0139811.
Clostridium difficile	027/BI/NAP1	1.88	Included		He M, Miyajima F, Roberts P, Ellison L, Pickard DJ, Martin MJ, et al. (2013). Emergence and global spread of epidemic healthcare-associated Clostridium difficile. Nat Genet 45: 109–113.
Enterococcus faecium	ST17/ST252	15.00	Included		Howden B, Holt K, Lam M, Seemann T. (2013). Genomic Insights Howden, B., Holt, K., Lam, M., & Seemann, T. (2013). Genomic Insights to Control the Emergence of Vancomycin-Resistant Enterococci. mBio. doi:10.1128/mBio.00412-13.Editorto Control the Emergence of Vancomycin-Resistant Enterococci. MBio 4: e00412-13.
Escherichia coli		1.44	Recalculated	Unsure about the rationale related to timepoints used in the calculation. We recalculated by running SNP alignment through BEAST	Reeves PR, Liu B, Zhou Z, Li D, Guo D, Ren Y, et al. (2011). Rates of Mutation and Host Transmission for an Escherichia coli Clone over 3 Years. PLoS One 6: e26907.
Helicobacter pylori		410.00	Excluded	SNPs might be recombinant	Falush D, Kraft C, Taylor NS, Correa P, Fox JG, Achtman M, et al. (2001). Recombination and mutation during long-term gastric colonization by Helicobacter pylori : Estimates of clock rates , recombination size , and minimal age. Proc Natl Acad Sci U S A 98: 15056–15061.
Helicobacter pylori		29.35	Excluded	Upper limit on estimate of the divergence time is arbitrary	Morelli G, Didelot X, Kusecek B, Schwarz S, Bahlawane C, Falush D, et al. (2010). Microevolution of Helicobacter pylori during prolonged infection of single hosts and within families. PLoS Genet 6: e1001036.
Helicobacter pylori		138.00	Excluded	Synonymous rate	Didelot X, Nell S, Yang I, Woltemate S, van der Merwe S, Suerbaum S. (2013). Genomic evolution and transmission of Helicobacter pylori in two South African families. Proc Natl Acad Sci U S A 110: 13880–13885.
Helicobacter pylori		54.50	Recalculated	Can not be sure that 3yr isolates are a direct descendant of 0yr isolates	Kennemann L, Didelot X, Aebischer T, Kuhn S, Drescher B, Droege M, et al. (2011). Helicobacter pylori genome evolution during human infection. Proc Natl Acad Sci U S A 108: 5033–5038.
Klebsiella pneumoniae	CC258 Clade1	2.56	Included		Duchêne S, Holt KE, Weill F, Hello S Le, Holmes EC. (2016). Genome-scale rates of evolutionary change in bacteria. Microb Genomics 2
Klebsiella pneumoniae	CC258 Clade2	2.99	Included		Duchêne S, Holt KE, Weill F, Hello S Le, Holmes EC. (2016). Genome-scale rates of evolutionary change in bacteria. Microb Genomics 2
Legionella pneumophila		1.39	Included		Sánchez-Busó L, Comas I, Jorques G, González-Candelas F. (2014). Recombination drives genome evolution in outbreak-related Legionella pneumophila isolates. Nat Genet 46: 1205–1211.
Mycobacterium abscessus	subsp abscessus	3.63	Included		Bryant JM, Grogono DM, Greaves D, Foweraker J, Roddick I, Inns T, et al. (2013). Whole-genome sequencing to identify transmission of Mycobacterium abscessus between patients with cystic fibrosis: a retrospective cohort study. Lancet 381: 1551–1560.
Mycobacterium abscessus	subsp massiliense	0.95	Included		Bryant JM, Grogono DM, Greaves D, Foweraker J, Roddick I, Inns T, et al. (2013). Whole-genome sequencing to identify transmission of Mycobacterium abscessus between patients with cystic fibrosis: a retrospective cohort study. Lancet 381: 1551–1560.
Mycobacterium bovis		0.34	Included		Biek R, O’Hare A, Wright D, Mallon T, McCormick C, Orton RJ, et al. (2012). Whole Genome Sequencing Reveals Local Transmission Patterns of Mycobacterium bovis in Sympatric Cattle and Badger Populations. PLoS Pathog 8: e1003008.
Mycobacterium leprae		0.09	Included		Schuenemann VJ, Singh P, Mendum TA, Krause-Kyora B, Jäger G, Bos KI, et al. (2013). Genome-Wide Comparison of Medieval and Modern Mycobacterium leprae. Science (80- ) 341: 179–183.
Mycobacterium tuberculosis		0.49	Included		Bos KI, Harkins KM, Herbig A, Coscolla M, Weber N, Comas I, et al. (2014). Pre-Columbian mycobacterial genomes reveal seals as a source of New World human tuberculosis. Nature 514: 494–497.
Mycobacterium tuberculosis		1.80	Included		Ford CB, Lin PL, Chase MR, Shah RR, Iartchouk O, Galagan J, et al. (2011). Use of whole genome sequencing to estimate the mutation rate of Mycobacterium tuberculosis during latent infection. Nat Genet 43: 482–486.
Mycobacterium tuberculosis		1.14	Included		Walker TM, Ip CL, Harrell RH, Evans JT, Kapatai G, Dedicoat MJ, et al. (2013). Whole-genome sequencing to delineate Mycobacterium tuberculosis outbreaks: a retrospective observational study. Lancet Infect Dis 13: 137–146.
Mycobacterium tuberculosis		1.93	Included		Duchêne S, Holt KE, Weill F, Hello S Le, Holmes EC. (2016). Genome-scale rates of evolutionary change in bacteria. Microb Genomics 2
Mycobacterium tuberculosis		1.00	Included		Roetzer A, Diel R, Kohl TA, Rückert C, Nübel U, Blom J, et al. (2013). Whole Genome Sequencing versus Traditional Genotyping for Investigation of a Mycobacterium tuberculosis Outbreak: A Longitudinal Molecular Epidemiological Study. PLoS Med 10: e1001387.
Mycobacterium ulcerans		0.63	Included		Vandelannoote K, Meehan CJ, Eddyani M, Affolabi D, Phanzu DM, Eyangoh S, et al. (2017). Multiple introductions and recent spread of the emerging human pathogen Mycobacterium ulcerans across Africa. Genome Biol Evol 9: 414–426.
Mycoplasma gallisepticum		102.00	Included		Delaney NF, Balenger S, Bonneaud C, Marx CJ, Hill GE, Ferguson-Noel N, et al. (2012). Ultrafast Evolution and Loss of CRISPRs Following a Host Shift in a Novel Wildlife Pathogen, Mycoplasma gallisepticum. PLoS Genet 8: e1002511.
Neisseria gonorrhoeae		2.50	Included		Grad YH, Kirkcaldy RD, Trees D, Dordel J, Harris SR, Goldstein E, et al. (2014). Genomic epidemiology of Neisseria gonorrhoeae with reduced susceptibility to cefixime in the USA: a retrospective observational study. Lancet Infect Dis 14: 220–226.
Neisseria meningitidis		0.61	Included		Duchêne S, Holt KE, Weill F, Hello S Le, Holmes EC. (2016). Genome-scale rates of evolutionary change in bacteria. Microb Genomics 2
Pseudomonas aeruginosa	DK2	3.95	Included		Marvig RL, Johansen HK, Molin S, Jelsbak L. (2013). Genome analysis of a transmissible lineage of pseudomonas aeruginosa reveals pathoadaptive mutations and distinct evolutionary paths of hypermutators. PLoS Genet 9: e1003741.
Pseudomonas aeruginosa	DK1	2.11	Included		Markussen T, Marvig RL. (2014). Environmental Heterogeneity Drives Within-Host Diversification and Evolution of Pseudomonas aeruginosa. MBio 5: e01592-14.
Pseudomonas aeruginosa	DK2	4.30	Excluded	Synonymous rate	Yang L, Jelsbak L, Marvig RL, Damkiaer S, Workman CT, Rau MH, et al. (2011). Evolutionary dynamics of bacteria in a human host environment. Proc Natl Acad Sci 108: 7481–7486.
Pseudomonas aeruginosa		154.50	Excluded	Hypermutator strains	Feliziani S, Marvig RL, Luján AM, Moyano AJ, Di Rienzo JA, Krogh Johansen H, et al. (2014). Coexistence and Within-Host Evolution of Diversified Lineages of Hypermutable Pseudomonas aeruginosa in Long-term Cystic Fibrosis Infections. PLoS Genet 10: e1004651.
Renibacterium salmoninarum		3.80	Included		Brynildsrud O, Feil EJ, Bohlin J, Castillo-Ramirez S, Colquhoun D, McCarthy U, et al. (2014). Microevolution of Renibacterium salmoninarum: evidence for intercontinental dissemination associated with fish movements. ISME J 8: 746–56.
Salmonella enterica	Kentucky	5.35	Included		Duchêne S, Holt KE, Weill F, Hello S Le, Holmes EC. (2016). Genome-scale rates of evolutionary change in bacteria. Microb Genomics 2
Salmonella enterica	Typhi H58	1.78	Included		Duchêne S, Holt KE, Weill F, Hello S Le, Holmes EC. (2016). Genome-scale rates of evolutionary change in bacteria. Microb Genomics 2
Salmonella enterica	paratyphi A	1.94	Included		Zhou Z, McCann a., Weill F-X, Blin C, Nair S, Wain J, et al. (2014). Transient Darwinian selection in Salmonella enterica serovar Paratyphi A during 450 years of global spread of enteric fever. Proc Natl Acad Sci 111: 12199–12204.
Salmonella enterica	Agona	0.93	Included		Zhou Z, McCann A, Litrup E, Murphy R, Cormican M, Fanning S, et al. (2013). Neutral Genomic Microevolution of a Recently Emerged Pathogen, Salmonella enterica Serovar Agona. PLoS Genet 9: e1003471.
Salmonella enterica	Typhimurium Lineage II	1.90	Included		Okoro CK, Kingsley RA, Connor TR, Harris SR, Parry CM, Al-Mashhadani MN, et al. (2012). Intracontinental spread of human invasive Salmonella Typhimurium pathovariants in sub-Saharan Africa. Nat Genet 44: 1215–1221.
Salmonella enterica	Typhimurium Lineage I	3.90	Included		Okoro CK, Kingsley RA, Connor TR, Harris SR, Parry CM, Al-Mashhadani MN, et al. (2012). Intracontinental spread of human invasive Salmonella Typhimurium pathovariants in sub-Saharan Africa. Nat Genet 44: 1215–1221.
Salmonella enterica	Typhimurium	3.35	Included		Hawkey J, Edwards DJ, Dimovski K, Hiley L, Billman-Jacobe H, Hogg G, et al. (2013). Evidence of microevolution of Salmonella Typhimurium during a series of egg-associated outbreaks linked to a single chicken farm. BMC Genomics 14: 800.
Salmonella enterica	Typhimurium	3.40	Included		Mather AE. (2013). Distinguishable Epidemics of Multidrug-Resistant Salmonella Typhimurium DT104 in Different Hosts. Science 341: 1514–1518.
Salmonella enterica Enteritidis		100.00	Excluded	Hypermutator strain	Klemm EJ, Gkrania-klotsas E, Had J, Forbester JL, Harris SR, Hale C, et al. (2016). Emergence of host-adapted Salmonella Enteritidis through rapid evolution in an immunocompromised host. Nat Microbiol 1: 15023.
Shigella dysenteriae	Sd1	8.70	Included		Njamkepo E, Fawal N, Tran-Dien A, Hawkey J, Strockbine N, Jenkins C, et al. (2016). Global phylogeography and evolutionary history of Shigella dysenteriae type 1. Nat Microbiol 16027.
Shigella sonnei		6.00	Included		Holt KE, Baker S, Weill F-X, Holmes EC, Kitchen A, Yu J, et al. (2012). Shigella sonnei genome sequencing and phylogenetic analysis indicate recent global dissemination from Europe. Nat Genet 44: 1056–1059.
Staphylococcus aureus	ST93	4.50	Included		Stinear TP, Holt KE, Chua K, Stepnell J, Tuck KL, Coombs G, et al. (2014). Adaptive change inferred from genomic population analysis of the ST93 epidemic clone of community-associated methicillin-resistant Staphylococcus aureus. Genome Biol Evol 6: 366–378.
Staphylococcus aureus	ST239	16.00	Included		Baines SL, Holt KE, Schultz MB, Seemann T, Howden BO, Jensen SO, et al. (2015). Convergent adaptation in the dominant global hospital clone ST239 of methicillin-resistant Staphylococcus aureus. MBio 6: e00080-15.
Staphylococcus aureus	CC398	16.80	Included		Ward MJ, Gibbons CL, McAdam PR, van Bunnik BAD, Girvan EK, Edwards GF, et al. (2014). Time-scaled evolutionary analysis of the transmission and antibiotic resistance dynamics of Staphylococcus aureus clonal complex 398. Appl Environ Microbiol 80: 7275–7282.
Staphylococcus aureus	ST22	13.00	Included		Holden MTG, Hsu L, Kurt K, Weinert L a, Mather AE, Harris SR, et al. (2013). A genomic portrait of the emerfences, evolution, and global spread of methicillin-resistant Staphylococcus aureus. Genome Res 23: 653–664.
Staphylococcus aureus	USA300	12.20	Included		Uhlemann A-C, Dordel J, Knox JR, Raven KE, Parkhill J, Holden MTG, et al. (2014). Molecular tracing of the emergence, diversification, and transmission of S. aureus sequence type 8 in a New York community. Proc Natl Acad Sci 111: 6738–6743.
Staphylococcus aureus	USA300	12.50	Included		Alam MT, Read TD, Petit RA, Boyle-Vavra S, Miller LG, Eells SJ, et al. (2015). Transmission and Microevolution of USA300 MRSA in U.S. Households: Evidence from Whole-Genome Sequencing. MBio 6: e00054-15.
Staphylococcus aureus	ST239	32.50	Included		Smyth DS, McDougal LK, Gran FW, Manoharan A, Enright MC, Song JH, et al. (2010). Population structure of a hybrid clonal group of methicillin-resistant Staphylococcus aureus, ST239-MRSA-III. PLoS One 5: e8582.
Staphylococcus aureus	ST239	33.00	Included		Harris SR, Feil EJ, Holden MTG, Quail MA, Nickerson EK, Chantratita N, et al. (2010). Evolution of MRSA During Hospital Transmission and Intercontinental Spread. Science 327: 469–474.
Staphylococcus aureus	ST239	37.90	Included		Gray RR, Tatem AJ, Johnson J a., Alekseyenko A V., Pybus OG, Suchard M a., et al. (2011). Testing spatiotemporal hypothesis of bacterial evolution using methicillin-resistant staphylococcus aureus ST239 genome-wide data within a bayesian framework. Mol Biol Evol 28: 1593–1603.
Staphylococcus aureus	ST225	20.00	Included		Nübel U, Dordel J, Kurt K, Strommenger B, Westh H, Shukla SK, et al. (2010). A Timescale for Evolution, Population Expansion, and Spatial Spread of an Emerging Clone of Methicillin-Resistant Staphylococcus aureus. PLoS Pathog 6: e1000855.
Staphylococcus aureus	MSSA	27.20	Included		Young BC, Golubchik T, Batty EM, Fung R, Larner-Svensson H, Votintseva AA, et al. (2012). Evolutionary dynamics of Staphylococcus aureus during progression from carriage to disease. Proc Natl Acad Sci U S A 109: 4550–4555.
Streptococcus agalactiae	CC1	6.40	Included		Da Cunha V, Davies MR, Douarre P-E, Rosinski-Chupin I, Margarit I, Spinali S, et al. (2014). Streptococcus agalactiae clones infecting humans were selected and fixed through the extensive use of tetracycline. Nat Commun 5: 4544.
Streptococcus agalactiae	CC17	5.60	Included		Da Cunha V, Davies MR, Douarre P-E, Rosinski-Chupin I, Margarit I, Spinali S, et al. (2014). Streptococcus agalactiae clones infecting humans were selected and fixed through the extensive use of tetracycline. Nat Commun 5: 4544.
Streptococcus agalactiae	CC19	9.30	Included		Da Cunha V, Davies MR, Douarre P-E, Rosinski-Chupin I, Margarit I, Spinali S, et al. (2014). Streptococcus agalactiae clones infecting humans were selected and fixed through the extensive use of tetracycline. Nat Commun 5: 4544.
Streptococcus agalactiae	CC23	7.50	Included		Da Cunha V, Davies MR, Douarre P-E, Rosinski-Chupin I, Margarit I, Spinali S, et al. (2014). Streptococcus agalactiae clones infecting humans were selected and fixed through the extensive use of tetracycline. Nat Commun 5: 4544.
Streptococcus equi		5.22	Included		Harris SR, Robinson C, Steward KF, Webb KS, Paillot R, Parkhill J, et al. (2015). Genome specialization and decay of the strangles pathogen, Streptococcus equi, is driven by persistent infection. Genome Res 25: 1360–1371.
Streptococcus pneumoniae	PMEN1	15.70	Included		Croucher NJ, Harris SR, Fraser C, Quail MA, Burton J, van der Linden M, et al. (2011). Rapid pneumococcal evolution in response to clinical interventions. Science 331: 430–4.
Streptococcus pyogenes	Emm M1	8.06	Included		Nasser W, Beres SB, Olsen RJ, Dean MA, Rice KA, Long SW, et al. (2014). Evolutionary pathway to increased virulence and epidemic group A Streptococcus disease derived from 3,615 genome sequences. Proc Natl Acad Sci 111: E1768–E1776.
Streptococcus pyogenes	emm12	11.00	Included		Davies MR, Holden MT, Coupland P, Chen JHK, Venturini C, Barnett TC, et al. (2015). Emergence of scarlet fever Streptococcus pyogenes emm12 clones in Hong Kong is associated with toxin acquisition and multidrug resistance. Nat Genet 47: 84–87.
Treponema pallidum		6.60	Included		Arora N, Schuenemann VJJ, Jäger G, Peltzer A, Seitz A, Herbig A, et al. (2016). Origin of modern syphilis and emergence of a contemporary pandemic cluster. Nat Micro 2: e051037.
Vibrio cholerae		9.60	Included		Duchêne S, Holt KE, Weill F, Hello S Le, Holmes EC. (2016). Genome-scale rates of evolutionary change in bacteria. Microb Genomics 2
Vibrio cholerae		8.30	Included		Mutreja A, Kim DW, Thomson NR, Connor TR, Lee JH, Kariuki S, et al. (2011). Evidence for several waves of global transmission in the seventh cholera pandemic. Nature 477: 462–465.
Vibrio cholerae		2.35	Excluded	Synonymous rate	Feng L, Reeves PR, Lan R, Ren YY, Gao C, Zhou Z, et al. (2008). A recalibrated molecular clock and independent origins for the cholera pandemic clones. PLoS One 3: e4053.
Yersinia pestis		0.07	Included		Morelli G, Song Y, Mazzoni CJ, Eppinger M, Roumagnac P, Wagner DM, et al. (2010). Yersinia pestis genome sequencing identifies patterns of global phylogenetic diversity. Nat Genet 42: 1140–1143.
Yersinia pestis		0.20	Included		Bos KI, Schuenemann VJ, Golding GB, Burbano HA, Waglechner N, Coombes BK, et al. (2011). A draft genome of Yersinia pestis from victims of the Black Death. Nature 478: 506–510.
Yersinia pestis		0.16	Included		Duchêne S, Holt KE, Weill F, Hello S Le, Holmes EC. (2016). Genome-scale rates of evolutionary change in bacteria. Microb Genomics 2
Yersinia pestis		0.23	Included		Duchêne S, Holt KE, Weill F, Hello S Le, Holmes EC. (2016). Genome-scale rates of evolutionary change in bacteria. Microb Genomics 2
Yersinia pseudotuberculosis	ST19	3.87	Included		Williamson DA, Baines SL, Carter G, Gonçalves da Silva A, Ren X, Sherwood J, et al. (2017). Genomic insights into a sustained national outbreak of Yersinia pseudotuberculosis. Genome Biol Evol 8: 3806–3814.
Yersinia pseudotuberculosis	ST43	5.63	Included		Williamson DA, Baines SL, Carter G, Gonçalves da Silva A, Ren X, Sherwood J, et al. (2017). Genomic insights into a sustained national outbreak of Yersinia pseudotuberculosis. Genome Biol Evol 8: 3806–3814.
Yersinia pseudotuberculosis	ST9	20.10	Included		Williamson DA, Baines SL, Carter G, Gonçalves da Silva A, Ren X, Sherwood J, et al. (2017). Genomic insights into a sustained national outbreak of Yersinia pseudotuberculosis. Genome Biol Evol 8: 3806–3814.
Yersinia pseudotuberculosis	ST42	3.57	Included		Williamson DA, Baines SL, Carter G, Gonçalves da Silva A, Ren X, Sherwood J, et al. (2017). Genomic insights into a sustained national outbreak of Yersinia pseudotuberculosis. Genome Biol Evol 8: 3806–3814.
Yersinia pseudotuberculosis	ST14	8.67	Included		Williamson DA, Baines SL, Carter G, Gonçalves da Silva A, Ren X, Sherwood J, et al. (2017). Genomic insights into a sustained national outbreak of Yersinia pseudotuberculosis. Genome Biol Evol 8: 3806–3814.
