# Supplementary material for: Investigating Evolutionary Rate Variation in Bacteria
Source: J Mol Evol. 2019 Sep 30;87(9):317–26. doi: 10.1007/s00239-019-09912-5 (PMC6858405; doi:10.1007/s00239-019-09912-5)
Supplement: Supplementary file 5 — Supplementary file5 (CSV 2 kb) [file 239_2019_9912_MOESM5_ESM.csv]

Supplmentary Table 2. Trait data for the 34 species of bacteria for which we have an accumulation rate estimate
Species	Accumulation_Rate	Genome_Size_Mb	GC_Content_Percent	Lab_Doubline_Time_Hours	piN/piS
Acinetobacter baumannii	1.99E-06	4.036992097	39.02429516	NA	0.048517716
Bordetella pertussis	2.24E-07	4.115152222	67.70277778	3.8	0.46038453
Buchnera aphidicola	1.10E-07	0.591578542	25.18965417	NA	0.053948293
Burkholderia dolosa	3.28E-07	6.40909	67.0353	1.7	NA
Campylobacter jejuni	3.23E-05	1.676753246	30.40344912	1.5	0.085494504
Chlamydophila psittaci	1.74E-05	1.16981125	39.0314875	2	0.163131837
Clostridium difficile	2.26E-07	4.218255833	28.79575833	1.1	0.100165985
Enterococcus faecium	1.50E-06	3.014847059	37.9485	NA	0.077213188
Escherichia coli	1.44E-07	5.094523843	50.67386335	0.5	0.039896367
Helicobacter pylori	5.45E-06	1.625146429	38.87837738	2.4	0.041275938
Klebsiella pneumoniae	2.78E-07	5.634121509	57.10134623	NA	0.068843452
Legionella pneumophila	1.39E-07	3.430028125	38.33411094	3.3	0.09586754
Mycobacterium abscessus	2.29E-07	5.029508966	64.16873793	4.5	0.086396049
Mycobacterium bovis	3.40E-08	4.36006125	65.6125	NA	0.578952619
Mycobacterium leprae	8.60E-09	3.268135	57.8	NA	NA
Mycobacterium tuberculosis	1.27E-07	4.404328	65.6	19	0.649117456
Mycobacterium ulcerans	6.32E-08	5.80576	65.5		NA
Mycoplasma gallisepticum	1.02E-05	0.969960917	31.55833333	1	0.122145197
Neisseria gonorrhoeae	2.50E-07	2.210647	52.46949	0.58	0.240863462
Neisseria meningitidis	6.05E-08	2.189070845	51.67042254	0.72	0.106977614
Pseudomonas aeruginosa	3.03E-07	6.619300125	66.2413125	0.5	0.105244082
Renibacterium salmoninarum	3.80E-07	3.15525	56.3	24	NA
Salmonella enterica	2.82E-07	4.818011679	52.15216069	0.4	0.058484923
Shigella dysenteriae	8.70E-07	4.520555	50.93555	NA	0.429371198
Shigella sonnei	6.00E-07	5.099185	50.812	0.53	0.465491546
Staphylococcus aureus	2.05E-06	2.85361	32.84580526	0.4	0.083357977
Streptococcus agalactiae	7.20E-07	2.067504857	35.56010857	1.8	0.118522818
Streptococcus equi	5.22E-07	2.140494	41.58	2.1	0.104295135
Streptococcus pneumoniae	1.57E-06	2.115490909	39.71818182	0.5	0.111694309
Streptococcus pyogenes	9.53E-07	1.836516863	38.50980392	0.4	0.119494677
Treponema pallidum	6.60E-07	1.138605	52.8		NA
Vibrio cholerae	8.95E-07	4.104330714	47.48978214	0.2	0.068713972
Yersinia pestis	1.63E-08	4.749423939	47.6456697	1.25	0.685614893
Yersinia pseudotuberculosis	8.37E-07	4.783753077	47.49703846	0.5	0.121616626
