# Supplementary material for: Investigating Evolutionary Rate Variation in Bacteria
Source: J Mol Evol. 2019 Sep 30;87(9):317–26. doi: 10.1007/s00239-019-09912-5 (PMC6858405; doi:10.1007/s00239-019-09912-5)
Supplement: Supplementary file 6 — Supplementary file6 (CSV 2 kb) [file 239_2019_9912_MOESM6_ESM.csv]

species	Mutation rate/site/generation	Genome Size (Mb)	GC content(%)	Mutation rate reference
Agrobacterium tumefaciens	2.92E-10	5.674	59	Sung et al. (2016) G3 6:2583-2591
Arthrobacter sp	3.18E-10	4.73	66.2	Long et al. (2018) Nature Ecology & Evolution, 2: 237–240
Bacillus subtilis	3.28E-10	4.125970056	43.72156111	Sung et al. (2015) Mol. Biol. Evol. 32:1672-1683
Burkholderia cenocepacia	1.33E-10	7.625956	66.87265	Dillon et al. (2015) Genetics 200: 935-946;
Caulobacter crescentus	3.46E-10	4.11	67.175	Long et al. (2018) Nature Ecology & Evolution, 2: 237–240
Colwellia psychrerythraea	8.38E-10	5.37	38	Long et al. (2018) Nature Ecology & Evolution, 2: 237–240
Deinococcus radiodurans	4.99E-10	3.28416	66.61	Long et al. (2015) Mol. Biol. Evol. 32: 2383-2392.
Escherichia coli	2.54E-10	4.792446	50.70985357	Long et al. (2016) Proc Natl Acad Sci U S A 113: E2498-E2505
Flavobacterium sp	3.91E-10	5.85912	36.45	Long et al. (2018) Nature Ecology & Evolution, 2: 237–240
Gemmata obscuriglobus	2.38E-10	9.16	67.2	Long et al. (2018) Nature Ecology & Evolution, 2: 237–240
Janthinobacterium lividum	1.22E-10	6.073	61.92857143	Long et al. (2018) Nature Ecology & Evolution, 2: 237–240
Kineococcus radiotolerans	3.90E-10	4.96	74.21	Long et al. (2018) Nature Ecology & Evolution, 2: 237–240
Lactococcus lactis	1.66E-09	2.522761818	35.1685	Long et al. (2018) Nature Ecology & Evolution, 2: 237–240
Mesoplasma florum	9.78E-09	0.809524	27	Sung et al. (2012) Proc Natl Acad Sci U S A 109: 18488-18492
Micrococcus sp	3.18E-10	2.49	72.9	Long et al. (2018) Nature Ecology & Evolution, 2: 237–240
Mycobacterium smegmatis	5.27E-10	6.99	67.35	Kucukyildirim et al. (2016) G3. 6: 2157-2163.
Pseudomonas aeruginosa	7.92E-11	6.529	66.24107143	Dettman et al. (2016) BMC Genomics 17:27
Rhodobacter sphaeroides	1.17E-10	4.55713	68.2478	Long et al. (2018) Nature Ecology & Evolution, 2: 237–240
Ruegeria pomeroyi	1.39E-10	4.6	64.05	Sun et al. (2017) ISME Journal. doi: 10.1038/ismej.2017.20
Salmonella enterica	7.00E-10	4.868578	52.16568545	Lind P a, Andersson DI. (2008) Proc Natl Acad Sci U S A 105: 17878–17883.
Staphylococcus aureus	4.38E-10	2.85361	32.84580526	Long et al. (2018) Nature Ecology & Evolution, 2: 237–240
Staphylococcus epidermidis	7.40E-10	2.565	32	Sung et al. (2016) G3 6:2583-2591
Teredinibacter turnerae	1.14E-09	5.19	50.9	Senra et al. (2018) GBE 10:723-730
Vibrio cholerae	1.07E-10	3.945	47	Dillon et al. (2017) Mol Biol Evol 34: 93-109; Sung et al. (2016) G3 6:2583-2591
Vibrio fischeri	2.07E-10	4.273718	38.37	Dillon et al. (2017) Mol Biol Evol 34: 93-109; Sung et al. (2016) G3 6:2583-2591
Vibrio shilonii	2.29E-10	5.81	44.19	Strauss et al. (2017) Mbio 8:e01021-17
